# Supplementary material for: Genotyping, sequencing and analysis of 140,000 adults from Mexico City
Source: Nature. 2023 Oct 11;622(7984):784–93. doi: 10.1038/s41586-023-06595-3 (PMC10600010; doi:10.1038/s41586-023-06595-3)
Supplement: Supplementary file 3 — Supplementary Tables 1–31. [file 41586_2023_6595_MOESM3_ESM.xlsx]

## Sheet: ST1
Supplementary Table 1: Cohort characteristics. Measures are reported for all 141,046 samples that were succesfully exome sequenced
Characteristic	Men	Women	All
	(n=46 069)	(n=94 977)	(n=141 046)
Mean (SD) age, years	54 (13)	53 (13)	53 (13)
Socioeconomic and lifestyle characteristics, n (%)
Resident of Coyoacán	18,805 (41%)	34,684 (37%)	53,489 (38%)
University/college educated	10,561 (23%)	10,517 (11%)	21,078 (15%)
Current smoker	22,326 (48%)	21,292 (22%)	43,618 (31%)
Current drinker	34,566 (75%)	57,934 (61%)	92,500 (66%)
Any regular leisure-time physical activity	13,565 (29%)	17,495 (18%)	31,060 (22%)
Physical measurements, mean (SD)
Height, cm	164 (7)	151 (7)	156 (9)
Weight, kg	76 (13)	68 (13)	70 (13)
BMI, kg/m²	27.9 (4.4)	29.6 (5.3)	29.0 (5.1)
Waist circumference, cm	96 (11)	94 (12)	94 (12)
Hip circumference, cm	101 (8)	106 (11)	105 (11)
Waist-hip ratio	0.95 (0.07)	0.88 (0.07)	0.90 (0.08)
SBP, mmHg	129 (16)	127 (17)	128 (17)
DBP, mmHg	84 (10)	83 (10)	83 (10)
Median (IQR) glycated hemoglobin, %	5.5 (5.3-6.0)	5.5 (5.3-6.0)	5.5 (5.3-6.0)
Self-reported medication, n (%)
Anti-diabetic	5045 (11%)	10,697 (11%)	15,742 (11%)
Anti-hypertensive	5600 (12%)	17,255 (18%)	22,855 (16%)
Anti-thrombotic	1404 (3%)	2932 (3%)	4336 (3%)
Lipid lowering	292 (1%)	485 (1%)	777 (1%)
Self-reported prior diseases, n (%)
Diabetes*	6476 (14%)	13,219 (14%)	19,695 (14%)
Coronary heart disease	972 (2%)	1204 (1%)	2176 (2%)
Stroke	577 (1%)	1061 (1%)	1638 (1%)
Cancer	317 (1%)	1415 (1%)	1732 (1%)
Liver cirrhosis	133 (<0.5%)	77 (<0.5%)	210 (<0.5%)
Emphysema	224 (<0.5%)	206 (<0.5%)	430 (<0.5%)
Chronic kidney disease	354 (1%)	825 (1%)	1179 (1%)
Numbers shown are mean (SD), median (IQR) or n (%), and are calculated on all available data (missing data percentages are low: <0.1% for each of the socio-economic and lifestyle characteristics, between 0.1% and 1.2% for the physical measurements and 0.3% for glycated hemoglobin). Measures are reported for all 141,046 samples that were successfully exome sequenced. BMI=Body mass index, DBP=Diast…

## Sheet: ST2
Supplementary Table 2: Number of canonical coding variants discovered in exome sequencing of 141,146 MCPS participants. Variants were annotated using VEP. Predicted function for each variant was defined by consequence in canonical coding transcripts in Ensembl v100. MAC = Minor Allele Count, IQR = Inter Quartile Range, SD = Standard Deviation.
Variant category	N variants	Median number of alternate alleles per participant (IQR)	Mean number of alternate alleles per participant (SD)	Median number of variants per participant (IQR)	Mean number of variants per participant (SD)
(Canonical transcript)	(% with MAC=1)
Coding regions	3883715 (30.93)	27646 (281)	27652 (226)	19800 (592)	19751 (429)
Predicted function
In-frame indels	42878 (31.03)	266 (15)	266 (12)	196 (12)	196 (10)
Synonymous	1211674 (28.03)	14708 (166)	14711 (132)	10504 (320)	10479 (233)
Missense	2418983 (31.51)	12474 (155)	12476 (120)	8938 (273)	8919 (197)
Likely benign	488296 (27.9)	9103 (115)	9104 (89)	6194 (170)	6183 (124)
Possibly deleterious	1381266 (31.24)	3256 (71)	3257 (53)	2628 (105)	2624 (77)
Likely deleterious	549421 (35.4)	114 (16)	114 (12)	111 (16)	111 (12)
pLOF	210180 (40.89)	200 (15)	200 (11)	157 (14)	157 (10)
Start lost	6247 (36.79)	8 (3)	9 (2)	7 (2)	7 (2)
Stop gain	71453 (39.66)	62 (9)	62 (6)	48 (7)	49 (5)
Stop lost	2229 (37.64)	4 (2)	4 (2)	3 (1)	3 (1)
Splice donor	23218 (41.05)	15 (5)	15 (3)	13 (4)	13 (3)
Frameshift	89376 (41.98)	91 (11)	92 (8)	72 (10)	72 (7)
Splice acceptor	17657 (42.04)	18 (4)	18 (3)	14 (3)	14 (2)

## Sheet: ST3
Supplementary Table 3: Number of coding variants available in MCPS WES, UKB WES, gnomAD, and TOPMed. MCPS variants were annotated with VEP, with function defined as the most deleterious consequence based on overlap with any protein-coding transcript in Ensembl v100. Variants for UKB WES, TOPMED Freeze 8, and gnomAD v3.1.2 were annotated with SNPeff, with function defined as the most deleterious c…
Variant Type	MAF	MCPS Freeze 150 WES All ancestries		UKB WES All ancestries (N=454,787)	TOPMed Freeze 8a	gnomAD 3.1a
		Total Variants	Unique to MCPS		All ancestries (N=132,345)	All ancestries (N=76,156)
Synonymous	All	1233054	361248	3457173	2396982	2062223
	Singleton	345730	163115	1490793	996855	981579
	Doubleton - 0.01%	689869	192613	1813474	1165582	838004
	0.01-0.1%	137122	5485	110632	143488	146861
	0.1-1%	34803	18	20256	50742	53974
	1-5%	8027	3	7583	19111	19495
	>5%	17503	14	14435	21204	22310
Missense	All	2526776	892337	7878586	5063772	4231655
	Singleton	793479	413577	3724820	2343133	2237366
	Doubleton - 0.01%	1435164	466750	3919257	2388372	1646461
	0.01-0.1%	228563	11958	179390	228510	234619
	0.1-1%	44798	25	32783	65209	70941
	1-5%	8742	5	9418	19718	21104
	>5%	16030	22	12918	18830	21164
LOF	All	233650	125344	915289	507022	426399
	Singleton	93590	64553	529763	289368	268983
	Doubleton - 0.01%	124147	59578	372343	201473	134760
	0.01-0.1%	13152	1208	10694	12067	15843
	0.1-1%	1921	3	1821	2795	4554
	1-5%	314	0	317	730	1192
	>5%	526	2	351	589	1067
All codingb	All	3993480	1378929	12251048	7967776	6720277
	Singleton	1232799	641245	5745376	3629356	3487928
	Doubleton - 0.01%	2249180	718941	6105074	3755427	2619225
	0.01-0.1%	378837	18651	300716	384065	397323
	0.1-1%	81522	46	54860	118746	129469
	1-5%	17083	8	17318	39559	41791
	>5%	34059	38	27704	40623	44541
a Pass variants. No additional HWE or genotype missingess filters applied to gnomAD or TOPmed. No restriction to same ""coding regions"" across datasets." b Includes synonymous, missense and LOF variants only.

## Sheet: ST4
Supplementary Table 4: Number of autosomal genes with at least N carriers of rare LOFs (AAF <= 1%) in MCPS WES and UK Biobank WES. Variants in MCPS were annotated with VEP and Ensembl v100. Variants in UKB were annotated with SNPeff and Ensembl v85. LOFs were defined as stop gain, stop loss, start lost, splice donor, splice acceptor, or frameshift variants impacting any protein-coding transcript.
Zygosity	Source	Number of carriers
		1+	5+	10+	25+	50+	100+	500+	1000+
Heterozygous	Observed in MCPS WES 150Ka	15912	15900	14196	11059	8091	5296	1168	492
	Observed in UKB WES 150K	18065	17435	16415	13576	10300	6587	1505	721
	Observed in UKB WES 450K	18131	18028	17787	16915	15289	12684	4629	2423
Homozygous	Observed in MCPS WES 150Ka	2482	380	145	12	0	0	0	0
	Observed in UKB WES 150K	2091	348	112	6	0	0	0	0
	Observed in UKB WES 450K	3782	1001	513	158	32	2	0	0
aFor MCPS, Per-gene LOF carrier counts are calculated are calculated after exclusion of variants that fail stringent QC. These include: variants that fail SVM, % missingness > 10%, Mendel errors ≥ 3, or HWE P < 1e-30 with excess heterozygosity (Obs Hets > 1.5x Exp Hets).
For UKB, the following criteria was applied prior to calculation of per-gene LOF carrier counts: i) Genotypes with Depth < 7 for SNPs or Depth < 10 for INDELs were set to missing, ii) variants were excluded if no heterozygote carriers had allele balance above 0.15 for SNPs and 0.20 for INDELs, iii) variants with > 10% missingness were excluded, iv) variants with HWE P < 1e-15 were excluded.
NOTE - the UKB QC prior to mask generation is described in supplement of the 50k paper (https://doi.org/10.1038/s41586-020-2853-0)

## Sheet: ST5
Supplementary Table 5: Number of coding variants discovered in whole genome sequencing of 9,950 MCPS participants. Variants were annotated using VEP. Predicted function for each variant was defined as the most deleterious consequence spanning all protein-coding transcripts in Ensembl v100. MAC = Minor Allele Count, IQR = Inter Quartile Range, SD = Standard Deviation.
Variant category	N variants	Median number of alternate alleles per participant (IQR)	Mean number of alternate alleles per participant (SD)	Median number of variants per participant (IQR)	Mean number of variants per participant (SD)
(All transcripts)	(% with MAC=1)
Coding regions	1460499 (49.04)	30674 (309.75)	30683 (249)	21990 (685)	21919 (500)
Predicted function
In-frame indels	16695 (47.11)	300 (16)	300 (12)	218 (14)	218 (10)
Synonymous	484938 (44.67)	15370 (176.75)	15373 (138)	10989 (339)	10957 (250)
Missense	887628 (50.66)	14496 (175)	14500 (135)	10386 (334)	10354 (243)
Likely benign	230281 (44.54)	10707 (128)	10709 (100)	7326 (219)	7308 (158)
Possibly deleterious	496576 (51.2)	3676 (78)	3677 (58)	2942 (121)	2935 (88)
Likely deleterious	160771 (57.77)	114 (15)	114 (11)	111 (16)	111 (12)
pLOF	71238 (59.06)	510 (23)	510 (17)	389 (22)	389 (16)
Start lost	3219 (55.27)	31 (5)	31 (4)	23 (5)	24 (3)
Stop gain	22679 (59.83)	109 (10)	109 (8)	86 (9)	86 (7)
Stop lost	1342 (52.76)	18 (3)	18 (3)	13 (3)	13 (2)
Splice donor	9567 (57.17)	84 (9)	84 (7)	64 (7)	65 (5)
Frameshift	27856 (59.96)	203 (16)	203 (12)	155 (14)	155 (10)
Splice acceptor	6575 (58.49)	65 (7)	65 (6)	47 (6)	47 (4)

## Sheet: ST6
Supplementary Table 6: Number of canonical coding variants discovered in whole genome sequencing of 9,950 MCPS participants. Variants were annotated using VEP. Predicted function for each variant was defined by consequence in canonical coding transcripts in Ensembl v100. MAC = Minor Allele Count, IQR = Inter Quartile Range, SD = Standard Deviation.
Variant category	N variants	Median number of alternate alleles per participant (IQR)	Mean number of alternate alleles per participant (SD)	Median number of variants per participant (IQR)	Mean number of variants per participant (SD)
(All transcripts)	(% with MAC=1)
Coding regions	1370878 (49.2)	28252.5 (290.75)	28260 (233)	20247 (621.75)	20182 (456)
Predicted function
In-frame indels	15694 (47.36)	276 (15)	276 (11)	201 (14)	201 (10)
Synonymous	468904 (44.64)	14930 (173)	14933 (136)	10672 (332)	10639 (244)
Missense	828706 (50.96)	12819 (160)	12822 (124)	9189 (290)	9164 (211)
Likely benign	198955 (44.49)	9460 (119)	9461 (92)	6450 (186.75)	6436 (136)
Possibly deleterious	469321 (51.38)	3246 (71)	3248 (54)	2623 (108)	2617 (79)
Likely deleterious	160430 (57.77)	113 (15)	114 (11)	111 (16)	111 (12)
pLOF	57574 (61.35)	229 (16)	229 (12)	178 (14)	178 (11)
Start lost	1854 (57.23)	8 (3)	9 (2)	7 (2)	7 (2)
Stop gain	19616 (61.41)	71 (8)	71 (6)	55 (7)	55 (5)
Stop lost	681 (54.19)	4 (3)	5 (2)	3 (1)	3 (1)
Splice donor	6623 (60.52)	25 (5)	25 (4)	21 (5)	21 (3)
Frameshift	23985 (61.9)	100 (12)	100 (8)	77 (9)	78 (7)
Splice acceptor	4815 (62.08)	19 (4)	19 (3)	14 (3)	14 (3)

## Sheet: ST7
Supplementary Table 7: Number of variants available in MCPS WGS, gnomAD, and TOPMed. MCPS variants were annotated with VEP, with function defined as the most deleterious consequence based on overlap with any protein-coding transcript in Ensembl v100. Variants for TOPMED Freeze 8 and gnomAD v3.1.2 were annotated with SNPeff, with function defined as the most deleterious consequence based on overla…
Variant Type	MAF	MCPS WGS All ancestries (N=9950)		TOPMed Freeze 8a	gnomAD 3.1a
		Total Variants	Unique to MCPS	All ancestries (N=132,345)	All ancestries (N=76,156)
Synonymous	All	484938	97431	2396982	2062223
	Singleton	216645	74608	996855	981579
	Doubleton-0.1%	204579	22809	1309070	984865
	0.1-1%	37232	12	50742	53974
	1-5%	8328	1	19111	19495
	>5%	18154	1	21204	22310
Missense	All	887628	227561	5063772	4231655
	Singleton	449715	177023	2343133	2237366
	Doubleton-0.1%	362573	50505	2616882	1881080
	0.1-1%	48857	25	65209	70941
	1-5%	9332	1	19718	21104
	>5%	17151	7	18830	21164
LOF	All	71238	28485	507022	426399
	Singleton	42075	22969	289368	268983
	Doubleton-0.1%	25462	5502	213540	150603
	0.1-1%	2535	10	2795	4554
	1-5%	424	1	730	1192
	>5%	742	3	589	1067
All Variants	All	131851585	31533601	705482499	643434862
	Singleton	57885022	23866451	323651578	317422028
	Doubleton-0.1%	54213931	7621741	354185173	287971390
	0.1-1%	10811295	33835	14418471	20236181
	1-5%	2635764	4868	5928971	8153113
	>5%	6305573	6706	7298306	9652150

## Sheet: ST8
Supplementary Table 8: Overlap of coding variants captured in canonical coding transcripts by WES and WGS. Variants were annotated with VEP and defined as coding based on overlap with a canonical protein-coding transcript in Ensembl v100. Counts are restricted to the same set of 9,950 individuals with both WGS and WGS available. All variants passed QC for the respective platform. AAF = Alternate …
Class	WES Count	WGS Count	Shared-WES Count	Shared-WGS Count	WES Unique	WGS Unique
All	1340335	1370878	1307688	1307688	32647	63190
AAF > 1%	50430	51570	49662	49674	768	1896
0.1% > AAF ≥ 1%	80163	82449	79376	79410	787	3039
AAC > 1 & AAF ≤ 0.1%	548712	562420	541829	541783	6883	20637
Singleton	661030	674439	636821	636821	24209	37618

## Sheet: ST9
Supplementary Table 9: Comparison of WES and WGS datasets in coding genes. Variants were annotated with VEP. Predicted function is defined as the most deleterious consequence for a given variant based on overlap with any protein-coding transcript in Ensembl v100. Counts are restricted to the same set of 9,950 individuals with both WGS and WGS available. All variants passed QC for the respective p…
Variant category	MCPS WGS - All Coding Regions (N=9950)					MCPS WES Downsampled - All Coding Regions (N=9950)
(All transcripts)	# Variants	Median number of alternate alleles per participant (IQR)	Mean number of alternate alleles per participant (SD)	Median number of unique variants per participant (IQR)	Mean number of unique variants per participant (SD)	# Variants	Median number of alternate alleles per participant (IQR)	Mean number of alternate alleles per participant (SD)	Median number of unique variants per participant (IQR)	Mean number of unique variants per participant (SD)
	(All AAF)					(All AAF)
Coding regions	1460499	30674 (309.75)	30683 (249)	21990 (685)	21919 (500)	1396076	29062 (295)	29069 (238)	20839.5 (634)	20770 (467)
Predicted function
In-frame indels	16695	300 (16)	300 (12)	218 (14)	218 (10)	15540	281 (16)	281 (12)	207 (13)	207 (10)
Synonymous	484938	15370 (176.75)	15373 (138)	10989 (339)	10957 (250)	469121	14882.5 (173)	14886 (136)	10640.5 (323.75)	10609 (240)
Missense	887628	14496 (175)	14500 (135)	10386 (334)	10354 (243)	849431	13545.5 (167)	13548 (128)	9709 (305.75)	9681 (223)
Likely benign	230281	10707 (128)	10709 (100)	7326 (219)	7308 (158)	203447	9868 (120)	9869 (93)	6731 (195)	6716 (142)
Possibly deleterious	496576	3676 (78)	3677 (58)	2942 (121)	2935 (88)	484611	3563 (76)	3564 (56)	2859 (116)	2853 (84)
Likely deleterious	160771	114 (15)	114 (11)	111 (16)	111 (12)	161373	114 (15)	115 (12)	112 (16)	112 (12)
pLOF	71238	510 (23)	510 (17)	389 (22)	389 (16)	61984	354 (20)	354 (15)	273 (19)	273 (14)
Start lost	3219	31 (5)	31 (4)	23 (5)	24 (3)	2944	27 (5)	27 (4)	21 (4)	21 (3)
Stop gain	22679	109 (10)	109 (8)	86 (9)	86 (7)	20988	84 (9)	84 (7)	67 (8)	67 (6)
Stop lost	1342	18 (3)	18 (3)	13 (3)	13 (2)	1068	13 (3)	13 (3)	10 (3)	10 (2)
Splice donor	9567	84 (9)	84 (7)	64 (7)	65 (5)	6890	38 (6)	38 (5)	30 (5)	30 (4)
Frameshift	27856	203 (16)	203 (12)	155 (14)	155 (10)	24756	146 (14)	146 (10)	114 (13)	114 (9)
Splice acceptor	6575	65 (7)	65 (6)	47 (6)	47 (4)	5338	44 (6)	44 (5)	32 (5)	32 (3)

## Sheet: ST10
Supplementary Table 10: Overlap of coding variants captured in all coding regions by WES and WGS. Variants were annotated with VEP and defined as coding based on overlap with any protein-coding transcript in Ensembl v100. Counts are restricted to the same set of 9,950 individuals with both WGS and WGS available. All variants passed QC for the respective platform. AAF = Alternate Allele Frequency.
Class	WES Count	WGS Count	Shared-WES Count	Shared-WGS Count	WES Unique	WGS Unique
All	1396076	1460499	1361790	1361790	34286	98709
AAF > 1%	53047	55991	52243	52262	804	3729
0.1% > AAF ≥ 1%	84010	88821	83176	83215	834	5606
AAC > 1 & AAF ≤ 0.1%	571756	599420	564526	564479	7230	34941
Singleton	687263	716267	661845	661834	25418	54433

[truncated: 21 more sheets: ST11, ST12, ST13, ST14, ST15, ST16, ST17, ST18, ST19, ST20, ST21, ST22, ST23, ST24, ST25, ST26, ST27, ST28, ST29, ST30 …]
